# Supplementary material for: Genome-Wide Identification and Structural Characterization of Growth-Regulating Factors (GRFs) in Actinida eriantha and Actinidia chinensis
Source: Plants (Basel). 2022 Jun 21;11(13):1633. doi: 10.3390/plants11131633 (PMC9269249; doi:10.3390/plants11131633)
Supplement: Supplementary file 1 [file plants-11-01633-s001.zip]

Archive with 1 entries (1 files):
- plants-1664404-supplementary.pdf
